# Supplementary material for: Comparative analysis reveals unexpected genome features of newly isolated Thraustochytrids strains: on ecological function and PUFAs biosynthesis
Source: BMC Genomics. 2018 Jul 17;19:541. doi: 10.1186/s12864-018-4904-6 (PMC6050695; doi:10.1186/s12864-018-4904-6)
Supplement: Supplementary file 1 — Table S1. Summary of genome sequencing quality and reads mapping quality. Table S2. Comparison of quality assessment and assembly statistics of two methods. Table S3. Comparison of GO classifications of annotated genes for P. multiseries, P. tricornutum and Mn4. Table S4. Genomes for the other organisms in this study. Table S5. Classification of duplicate gene origins in the thraustochytrids’ genomes. Table S6. Statistics for IPR domains enriched in thraustochytrids compared to outgroups. Table S7. Statistics for IPR domains depleted in thraustochytrids compared to outgroups. Table S8. Distribution of CAZy Families in genomes of thraustochytrids. Table S9. Distribution of CAZy Families in secretomes of thraustochytrids. Table S10. Statistics for the up-regulated /down-regulated genes identified in two different groups. Table S11. The transcriptional expression levels of secreted CAZyme genes in Mn4. Table S12. Expression of genes related to DHA biosynthesis of the FAS pathway in Mn4. Table S13. Summary of polyketide synthase (PKS) gene clusters in thraustochytrids. (XLSX 101 kb) [file 12864_2018_4904_MOESM1_ESM.xlsx]

## Sheet: table S1
Table S1. Summary of genome sequencing quality and reads mapping quality.
Strains		Mn4	SW8
HiSeq	Total reads	28194362	33128692
	Q20 (%)	98.4179	98.5823
	Q30 (%)	95.4728	95.6972
	LowQ (<5)	0	0
PacBio	Polymerase Read Bases	1267652357	1262917166
	Polymerase Reads	102368	98560
	Polymerase Read N50	17462	17769
	Polymerase Read Length	12383	12813
	Polymerase Read Quality (%)	84.1	83.8
	Subread Bases	1264840264	1260358803
	Subreads	156139	151010
	Avg. Subread length	8100	8346
Reads mapping quality	Total reads	28340999	33183554
	Mapped	24635362	30154744
	Unmapped	3705637	3028810
	MAPQ>=5	22341238	27439739
	MAPQ>=20	22123029	27439739
	Mapped Rate (%)	86.9248	90.8726
	Covered_region(bp)	68845021	64642813
	Depth(X)	56.585	60.424
	Coverage Rate (%)	99.953	99.96
#HiSeq
Q20 :rate of sequencing errors less than 1%
Q30 :rate of sequencing errors less than 0.1%
#PacBio
Polymerase Read Bases: The number of bases in the polymerase reads after filtering, including adaptors.
Polymerase Reads: The number of polymerases generating trimmed reads after filtering. Polymerase reads include bases from adaptors and multiple passes around a circular template.
Polymerase Read N50: 50% of all polymerase reads are longer than this value.
Polymerase Read Length: The mean trimmed read length of all polymerase reads after filtering. The value includes bases from adaptors as well as multiple passes around a circular template.
PolymeraseReadQuality:The mean single-pass read quality of all polymerase readsafter filtering.
Subread Bases : The number of bases in the Subread.
Subreads : The number of reads in the Subread.
Avg. Subread length : The mean length of the Subreads.

## Sheet: table S2
Table S2. Comparison of quality assessment and assembly statistics of two methods.
Characteristic	Mn4		SW8
	Hiseq-only result	Hybrid result	Hiseq-only result	Hybrid result
scaffolds	6656	1611	4174	1202
longest length (bp)	107669	667038	164893	659658
scaffolds size (Mb)	56.9138	65.6865	55.6894	61.6726
rate of N	0.000255553	0	5.79506e-05	0
rate of GC	0.451913	0.449276	0.452653	0.451076
scaffold N50 (bp)	16745	153854	28013	127831
scaffold N90 (bp)	3695	14564	6436	22659
sequences>=1kb	6629	1611	4089	1202
sequences>=2kb	5493	1583	3490	1189
sequences>=3kb	4488	1509	3029	1149
completeness	0.878	0.914	0.878	0.918

## Sheet: table S3
Table S3. Comparison of GO classifications of annotated genes for P. multiseries, P. tricornutum and Mn4.
Ontology type	GO level	P. multiseries		P. tricornutum		Mn4		P-value		GO terms	Annotation
		Counts	Percentage	Counts	Percentage	Counts	Percentage	Mn4 and P. multiseries	Mn4 and P. tricornutum
Cellular Component	L1	3	0	1	0	26	0.5	0	0	GO:0005576	extracellular region
	L1	1696	26.4	1574	28.9	1257	23.6	0	0	GO:0044464	cell part
	L2	50	0.8	49	0.9	30	0.6	0.155	0.04	GO:0012505	endomembrane system
	L2	898	14	804	14.8	620	11.6	0	0	GO:0016020	membrane
	L2	575	9	521	9.6	389	7.3	0.001	0	GO:0044425	membrane part
	L1	493	7.7	459	8.4	442	8.3	0.228	0.777	GO:0032991	macromolecular complex
	L2	163	2.5	144	2.6	104	1.9	0.033	0.016	GO:0030529	ribonucleoprotein complex
	L2	313	4.9	300	5.5	321	6	0.006	0.262	GO:0043234	protein complex
	L1	591	9.2	560	10.3	487	9.1	0.884	0.041	GO:0043226	organelle
	L2	389	6.1	376	6.9	256	4.8	0.003	0	GO:0043227	membrane-bounded organelle
	L2	231	3.6	208	3.8	269	5	0	0.002	GO:0043228	non-membrane-bounded organelle
	L2	591	9.2	560	10.3	487	9.1	0.884	0.041	GO:0043229	intracellular organelle
	L2	266	4.1	249	4.6	300	5.6	0	0.013	GO:0044422	organelle part
	L3	0	0	0	0	6	0.1	--	--	GO:0005930	axoneme
	L3	266	4.1	249	4.6	299	5.6	0	0.015	GO:0044446	intracellular organelle part
Molecular Function	L1	3039	47.4	2568	47.2	2455	46	0.152	0.219	GO:0003824	catalytic activity
	L2	0	0	0	0	30	0.6	0	0	GO:0000150	recombinase activity
	L2	655	10.2	568	10.4	427	8	0	0	GO:0016491	oxidoreductase activity
	L2	841	13.1	738	13.6	790	14.8	0.008	0.064	GO:0016740	transferase activity
	L2	125	1.9	123	2.3	69	1.3	0.006	0	GO:0016829	lyase activity
	L2	178	2.8	137	2.5	62	1.2	0	0	GO:0016853	isomerase activity
	L1	131	2	114	2.1	80	1.5	0.028	0.02	GO:0003735	structural constituent of ribosome
	L1	293	4.6	283	5.2	257	4.8	0.518	0.361	GO:0005215	transporter activity
	L2	25	0.4	10	0.2	4	0.1	0.001	0.117	GO:0015238	drug transporter activity
	L2	252	3.9	239	4.4	190	3.6	0.301	0.027	GO:0022857	transmembrane transporter activity
	L1	3486	54.3	2935	54	3290	61.7	0	0	GO:0005488	binding
	L2	753	11.7	647	11.9	795	14.9	0	0	GO:0001882	nucleoside binding
	L2	943	14.7	739	13.6	596	11.2	0	0	GO:0003676	nucleic acid binding
	L2	1193	18.6	990	18.2	1421	26.6	0	0	GO:0005515	protein binding
	L2	95	1.5	95	1.7	58	1.1	0.061	0.004	GO:0019842	vitamin binding
	L2	55	0.9	47	0.9	23	0.4	0.005	0.005	GO:0031406	carboxylic acid binding
	L2	716	11.2	579	10.6	666	12.5	0.026	0.003	GO:0043167	ion binding
	L2	234	3.6	209	3.8	137	2.6	0.001	0	GO:0048037	cofactor binding
	L2	67	1	57	1	26	0.5	0.001	0.001	GO:0051540	metal cluster binding
	L1	47	0.7	32	0.6	13	0.2	0	0.006	GO:0009055	electron carrier activity
	L1	103	1.6	117	2.2	61	1.1	0.034	0	GO:0030528	transcription regulator activity
	L2	44	0.7	45	0.8	25	0.5	0.125	0.021	GO:0045182	translation regulator activity
	L1	35	0.5	24	0.4	57	1.1	0.001	0	GO:0004871	signal transducer activity
Biological Process	L1	3223	50.2	2738	50.3	2353	44.1	0	0	GO:0008152	metabolic process
	L2	104	1.6	95	1.7	54	1	0.004	0.001	GO:0006066	alcohol metabolic process
	L2	1001	15.6	902	16.6	670	12.6	0	0	GO:0006807	nitrogen compound metabolic process
	L2	917	14.3	880	16.2	603	11.3	0	0	GO:0009058	biosynthetic process
	L2	16	0.2	17	0.3	6	0.1	0.088	0.025	GO:0018904	organic ether metabolic process
	L2	22	0.3	24	0.4	10	0.2	0.108	0.019	GO:0042440	pigment metabolic process
	L2	2147	33.5	1884	34.6	1618	30.3	0	0	GO:0044237	cellular metabolic process
	L2	2291	35.7	1974	36.3	1745	32.7	0.001	0	GO:0044238	primary metabolic process
	L2	515	8	463	8.5	338	6.3	0	0	GO:0055114	oxidation process
	L1	2763	43.1	2442	44.9	2276	42.7	0.678	0.02	GO:0009987	cellular process
	L2	0	0	0	0	5	0.1	--	--	GO:0006928	cell motion
	L2	44	0.7	44	0.8	93	1.7	0	0	GO:0007017	microtubule-based process
	L2	106	1.7	104	1.9	210	3.9	0	0	GO:0007154	cell communication
	L2	73	1.1	55	1	28	0.5	0	0.004	GO:0019725	cellular homeostasis
	L2	49	0.8	47	0.9	23	0.4	0.022	0.005	GO:0022613	ribonucleoprotein complex biogenesis
	L2	6	0.1	3	0.1	20	0.4	0.001	0	GO:0030029	actin filament-based process
	L2	4	0.1	2	0	11	0.2	0.03	0.011	GO:0048869	cellular developmental process
	L2	251	3.9	231	4.2	187	3.5	0.248	0.047	GO:0055085	transmembrane transport
	L1	140	2.2	128	2.4	139	2.6	0.132	0.398	GO:0016043	cellular component organization
	L2	0	0	0	0	7	0.1	--	--	GO:0030030	cell projection organization
	L2	3	0	2	0	11	0.2	0.013	0.011	GO:0032989	cellular component morphogenesis
	L2	82	1.3	74	1.4	93	1.7	0.038	0.107	GO:0006996	organelle organization
	L1	0	0	3	0.1	2	0	--	--	GO:0016265	death
	L1	5	0.1	4	0.1	15	0.3	0.008	0.01	GO:0032502	developmental process
	L2	3	0	2	0	12	0.2	0.007	0.007	GO:0009653	anatomical structure morphogenesis
	L2	3	0	2	0	12	0.2	0.007	0.007	GO:0048856	anatomical structure development
	L2	4	0.1	2	0	11	0.2	0.03	0.011	GO:0048869	cellular developmental process
	L1	0	0	0	0	5	0.1	--	--	GO:0040011	locomotion
	L2	0	0	0	0	5	0.1	--	--	GO:0048870	cell motility
	L1	392	6.1	383	7	389	7.3	0.01	0.612	GO:0043473	pigmentation
	L2	2	0	2	0	9	0.2	--	0.032	GO:0044087	regulation of cellular component biogenesis
	L1	170	2.6	138	2.5	103	1.9	0.01	0.034	GO:0050896	response to stimulus
	L2	138	2.2	123	2.3	90	1.7	0.07	0.032	GO:0006950	response to stress
	L2	56	0.9	44	0.8	25	0.5	0.008	0.027	GO:0042221	response to chemical stimulus
	L1	569	8.9	543	10	468	8.8	0.861	0.032	GO:0051179	localization
	L2	562	8.8	537	9.9	460	8.6	0.799	0.025	GO:0051234	establishment of localization
	L2	0	0	0	0	5	0.1	--	--	GO:0051674	localization of cell
	L1	407	6.3	399	7.3	404	7.6	0.009	0.636	GO:0065007	biological regulation
	L1	3	0	3	0.1	0	0	--	--	GO:0051704	multi-organism process
	L2	2	0	3	0.1	0	0	--	--	GO:0044419	interspecies interaction between organisms

## Sheet: table S4
Table S4. Genomes for the other organisms in this study.
Taxon	Species	Abbreviation	Accession codes	DataBase
Heterokonta (stramenopiles)	Aplanochytrium_kerguelense_PBS07	Aplke	PRJNA183061	JGI
	Aurantiochytrium_limacinum_ATCC_MYA-1381	Aurli	PRJNA68529	JGI
	Schizochytrium_aggregatum_ATCC_28209	Schag	PRJNA183063	JGI
	Schizochytrium_sp._CCTCC_M209059	SchaM	PRJNA267643	Genbank
	Pseudo-nitzschia_multiseries_CLN-47	Psemu	PRJNA32659	JGI
	Phaeodactylum_tricornutum	Phatr	PRJNA337631	JGI
	Fragilariopsis_cylindrus_CCMP_1102	Fracy	PRJNA32761	JGI
	Thalassiosira_pseudonana_CCMP_1335	Thaps	PRJNA191	JGI
	Aureococcus_anophagefferens_clone_1984	Auran	PRJNA13500	JGI
	Phytophthora_cinnamomi_CBS144-22	Phyci	PRJNA68241	Fungidb
	Phythophthora_ramorum_Pr-102	Phyra	PRJNA12571	Fungidb
	Saprolegnia_parasitica_CBS223-65	Sappa	PRJNA36583	Fungidb
	Pythium_irregulare_DAOMBR486	Pytir	PRJNA169053	Fungidb
Rhizaria	Bigelowiella_natans_CCMP2755	Bigna	PRJNA47111	JGI
Haptophyta	Emiliania_huxleyi	Emihu	PRJNA77753	JGI
Cryptophyta	Guillardia_theta_CCMP2712	Guith	PRJNA53577	JGI
Heterolobosea	Naegleria_gruberi	Naegr	PRJNA337089	JGI
Amoebozoa	Dictyostelium_purpureum_QXDP1	Dicpu	PRJNA30991	JGI
Fungi	Saccharomyces_cerevisiae_S288c	Sacce	PRJNA43747	Fungidb
	Schizosaccharomyces_pombe_972h-	Schpo	PRJNA13836	Fungidb
	Candida_albicans_SC5314	Canal	PRJNA79703	Fungidb
	Aspergillus_nidulans_FGSCA4	Aspni	PRJNA130	Fungidb
	Neurospora_crassa_OR74A	Neucr	PRJNA13841	Fungidb
	Puccinia_graminis_CRL75-36-700-3	Pucgr	PRJNA66375	Fungidb
	Batrachochytrium_dendrobatidis_JEL423	Batde	PRJNA13653	Fungidb
	Cryptococcus_neoformans_H99	Cryne	PRJNA411	Fungidb
	Yarrowia_lipolytica_CLIB122	Yarli	PRJNA13837	Genbank
Metazoa	Drosophila_melanogaster	Drome	PRJNA315703	Genbank
	Caenorhabditis_elegans	Caeel	PRJDB3188	Genbank
	Nematostella_vectensis_v1.0	Nemve	PRJNA12581	JGI
Viridiplantae	Arabidopsis_thaliana	Arath	PRJNA327231	Genbank
	Chlamydomonas_reinhardtii_v4.0	Chlre	PRJNA337631	JGI
	Chlorella_sp._NC64A	Chlva	PRJNA45853	JGI
	Populus_trichocarpa_v1.1	Poptr	PRJNA10772	JGI

## Sheet: table S5
Table S5. Classification of duplicate gene origins in the thraustochytrids' genomes.
Species	No. of genes	No. of genes from different origins (percentage)
		Singleton		Dispersed		Proximal		Tandem		WGD
Aplke	11892	1742	0.146485	8636	0.726202	231	0.0194248	575	0.0483518	708	0.0595358
Aurli	14859	294	0.019786	631	0.0424658	168	0.0113063	583	0.0392355	13183	0.887206
Mn4	17887	1005	0.0561861	2716	0.151842	209	0.0116845	603	0.0337116	13982	0.781685
Schag	10612	1056	0.09951	4891	0.460893	137	0.0129099	443	0.0417452	4085	0.384942
SchiM	12407	825	0.0664947	1305	0.105183	127	0.0102362	359	0.0289353	9969	0.803498
SW8	16574	782	0.0471823	1778	0.107276	171	0.0103174	422	0.0254616	13881	0.837517

## Sheet: table S6
Table S6. Statistics for IPR domains enriched in thraustochytrids compared to outgroups.
DOMAIN	Mn4	SW8	SchiM	Aurli	Aplke	Schag	Auran	Bigna	Fracy	Neucr	Phyci	Phatr	Pytir	Phyra	Psemu	Sappa	Thaps	Yarli	TOTAL	enrich.pvalue	deplete.pvalue	enrich.qvalue	deplete.qvalue
IPR000917 Sulfatase	30	24	36	45	38	23	63	15	35	3	16	4	8	16	16	0	3	1	376	9.6434e-11	1	7.24689e-09	1
IPR001286 Glycoside hydrolase, family 59	14	7	8	7	5	6	0	7	0	0	0	0	0	0	0	0	0	0	54	1.22058e-12	1	1.10987e-10	1
IPR001506 Peptidase M12A, astacin	21	26	5	24	1	35	0	0	0	0	11	0	12	10	0	23	4	0	172	2.23585e-11	1	1.79917e-09	1
IPR001590 Peptidase M12B, ADAM/reprolysin	12	10	13	12	15	5	2	10	0	1	0	0	0	0	0	0	8	1	89	8.73975e-11	1	6.62254e-09	1
IPR001609 Myosin head, motor domain	262	198	349	320	268	322	242	141	94	30	184	71	170	173	69	276	88	10	3267	7.24231e-67	1	3.65857e-64	1
IPR001752 Kinesin motor domain	353	321	534	505	180	458	462	565	155	97	449	118	451	357	143	539	177	30	5894	2.20186e-43	1	6.67383e-41	1
IPR002151 Kinesin light chain	19	8	127	16	33	7	11	21	6	0	0	0	0	0	0	3	0	0	251	1.43824e-55	1	6.22756e-53	1
IPR003293 Nudix hydrolase 6-like	4	7	6	7	0	3	0	0	0	0	0	4	0	0	0	0	8	0	39	7.15943e-08	1	4.06879e-06	1
IPR004009 Myosin, N-terminal, SH3-like	5	4	4	3	0	0	3	0	0	1	0	0	0	0	0	1	0	0	21	1.31987e-07	1	7.31802e-06	1
IPR004232 Nitrile hydratase alpha /Thiocyanate hydrolase gamma	9	9	4	9	4	3	4	4	3	0	0	0	0	0	4	0	0	0	53	5.21604e-09	1	3.36379e-07	1
IPR004352 Glycoside-hydrolase family GH114, TIM-barrel domain	5	6	11	4	0	5	0	0	0	1	1	0	0	1	0	0	0	0	34	1.17421e-11	1	9.79548e-10	1
IPR012099 Midasin	0	8	7	0	0	0	0	0	0	1	0	0	0	0	0	0	0	0	16	1.19083e-09	1	8.08078e-08	1
IPR015655 Protein phosphatase 2C family	62	51	75	55	65	56	50	44	49	13	49	28	35	38	51	63	31	4	819	2.10441e-08	1	1.2757e-06	1
IPR019821 Kinesin motor domain, conserved site	40	35	55	56	20	51	46	42	12	10	45	9	40	38	10	52	15	4	580	1.84798e-09	1	1.22654e-07	1
IPR024079 Metallopeptidase, catalytic domain	52	49	33	54	40	39	11	18	57	15	40	22	24	32	44	37	30	3	600	1.08732e-08	1	6.77192e-07	1
IPR026979 Dynein heavy chain 7, axonemal	0	20	20	7	0	10	3	1	0	0	3	0	1	2	0	3	0	0	70	2.96582e-16	1	3.32941e-14	1
IPR026983 Dynein heavy chain	57	67	120	85	1	59	80	32	12	6	132	2	119	66	4	80	11	2	935	3.67077e-22	1	6.18117e-20	1
IPR027640 Kinesin-like protein	144	125	220	94	41	96	82	134	32	51	149	18	179	108	29	148	36	14	1700	2.16069e-34	1	5.17029e-32	1
IPR000719 Protein kinase domain	589	492	633	610	443	476	538	703	540	252	876	271	379	624	347	1149	313	80	9315	2.31961e-16	1	2.6699e-14	1
IPR002290 Serine/threonine/dual specificity protein kinase, catalytic domain	247	219	294	282	223	237	277	297	224	133	383	115	149	287	134	488	129	42	4160	1.38793e-08	1	8.58531e-07	1
IPR003726 Homocysteine-binding domain	37	22	20	9	13	8	4	20	21	4	15	13	14	16	6	8	4	6	240	5.13277e-08	1	2.97276e-06	1
IPR004358 Signal transduction histidine kinase-related protein, C-terminal	50	34	54	46	13	42	11	19	61	45	9	19	8	3	38	5	9	3	469	2.04333e-18	1	2.77313e-16	1
IPR010440 Lipopolysaccharide kinase	9	7	1	2	0	1	1	0	0	1	0	0	0	0	0	0	1	0	23	7.01762e-10	1	4.90855e-08	1
IPR012317 Poly(ADP-ribose) polymerase, catalytic domain	27	21	27	25	3	13	14	27	10	3	17	0	20	9	4	19	0	0	239	1.0835e-12	1	9.9518e-11	1
IPR029487 Novel E3 ligase domain	15	13	16	13	0	19	0	0	0	0	0	0	0	0	0	0	0	0	76	3.25842e-23	1	6.0467e-21	1
IPR000276 G protein-coupled receptor, rhodopsin-like	0	0	12	13	0	6	1	0	0	0	0	1	0	0	1	0	0	0	34	1.26108e-10	1	9.24761e-09	1
IPR000337 GPCR, family 3	39	21	21	43	42	27	3	13	19	0	3	0	14	0	5	3	0	0	253	3.42401e-22	1	5.93649e-20	1
IPR001019 Guanine nucleotide binding protein (G-protein), alpha subunit	82	45	103	106	230	103	30	267	9	32	8	14	8	8	9	0	15	9	1078	6.50272e-14	1	6.64373e-12	1
IPR002455 GPCR, family 3, gamma-aminobutyric acid receptor, type B	19	11	19	21	10	15	0	7	22	0	3	4	6	3	4	4	1	0	149	4.11097e-12	1	3.5601e-10	1
IPR003661 Signal transduction histidine kinase, dimerisation/phosphoacceptor domain	27	19	31	23	5	15	9	8	42	38	6	13	6	6	23	3	3	0	277	1.67971e-08	1	1.032e-06	1
IPR017978 GPCR, family 3, C-terminal	60	39	57	67	27	63	0	25	56	0	8	12	12	8	19	8	4	0	465	1.05481e-36	1	2.82099e-34	1
IPR000009 Protein phosphatase 2A, regulatory subunit PR55	23	9	22	24	25	22	10	5	0	26	13	0	12	0	0	12	0	0	203	2.89792e-08	1	1.70005e-06	1
IPR000157 Toll/interleukin-1 receptor homology (TIR) domain	124	79	185	70	75	23	9	13	0	0	46	0	37	56	0	64	0	0	781	2.17314e-112	1	2.82291e-109	1
IPR000219 Dbl homology (DH) domain	80	75	126	116	83	83	15	207	0	38	19	0	17	14	0	20	0	16	909	7.71912e-51	1	3.05174e-48	1
IPR001054 Adenylyl cyclase class-3/4/guanylyl cyclase	90	55	109	83	74	78	31	43	73	10	79	96	69	62	46	82	93	5	1178	4.22773e-09	1	2.74591e-07	1
IPR013684 Mitochondrial Rho-like	23	13	34	3	11	3	0	5	4	4	1	4	0	0	3	1	1	0	110	6.00023e-24	1	1.13667e-21	1
IPR016137 RGS domain	163	120	191	198	389	191	43	176	0	24	78	0	82	49	3	127	14	1	1849	1.00116e-48	1	3.64142e-46	1
IPR000060 BCCT transporter family	9	8	7	8	0	5	1	0	4	0	0	3	0	0	0	0	1	0	46	3.68132e-12	1	3.21867e-10	1
IPR000175 Sodium:neurotransmitter symporter	23	23	22	22	31	22	9	0	42	0	0	11	0	0	29	0	0	0	234	2.51905e-09	1	1.64789e-07	1
IPR003938 Potassium channel, voltage-dependent, EAG/ELK/ERG	67	43	84	81	15	64	99	17	4	0	45	2	24	15	2	118	18	0	698	5.30312e-27	1	1.09594e-24	1
IPR004316 SWEET sugar transporter	12	10	13	0	0	0	0	0	0	0	0	0	0	0	0	0	0	0	35	3.92874e-24	1	7.74812e-22	1
IPR004836 Sodium/calcium exchanger protein	8	0	8	8	0	4	11	0	0	0	0	0	0	0	0	0	0	0	39	7.15943e-08	1	4.06879e-06	1
IPR006037 Regulator of K+ conductance, C-terminal	30	4	30	26	13	16	8	2	7	0	2	16	0	0	8	0	15	0	177	7.45783e-18	1	9.41862e-16	1
IPR006415 P-type ATPase, subfamily IIIB	12	0	11	9	9	3	0	5	0	0	0	0	0	0	0	0	0	0	49	4.97244e-11	1	3.86448e-09	1
IPR007210 ABC-type glycine betaine transport system, substrate-binding domain	7	7	3	9	2	0	1	1	0	0	0	0	0	0	0	0	0	0	30	4.46043e-14	1	4.77161e-12	1
IPR008521 Magnesium transporter NIPA	21	27	43	32	32	29	0	4	2	11	30	1	28	30	1	48	4	4	347	1.54267e-09	1	1.03144e-07	1
IPR018093 BCCT transporter, conserved site	4	4	3	4	0	1	1	0	0	0	0	0	0	0	0	0	0	0	17	8.08935e-09	1	5.18003e-07	1
IPR018491 SLC12A transporter, C-terminal	7	2	8	0	0	0	0	0	0	0	0	0	0	0	0	0	0	1	18	6.14791e-11	1	4.69772e-09	1
IPR028297 Wiskott-Aldrich syndrome protein homologue, fungal	3	5	11	0	0	0	0	0	0	1	0	0	0	0	0	0	0	0	20	3.13591e-12	1	2.79557e-10	1
IPR028325 Voltage-gated potassium channel	28	32	38	5	0	3	2	32	11	0	16	3	14	5	3	19	5	0	216	1.20977e-17	1	1.48655e-15	1
IPR024939 Calcium-activated potassium channel Slo	16	25	15	0	0	0	0	0	0	0	0	0	0	0	0	0	0	0	56	3.54737e-38	1	9.7746e-36	1

## Sheet: table S7
Table S7. Statistics for IPR domains depleted in thraustochytrids compared to outgroups.
DOMAIN	Mn4	SW8	SchiM	Aurli	Aplke	Schag	Auran	Bigna	Fracy	Neucr	Phyci	Phatr	Pytir	Phyra	Psemu	Sappa	Thaps	Yarli	TOTAL	enrich.pvalue	deplete.pvalue	enrich.qvalue	deplete.qvalue
IPR000209 Peptidase S8/S53 domain	40	31	37	44	18	144	76	65	109	42	31	62	114	21	37	129	20	27	1047	1	1.16722e-08	1	6.13499e-07
IPR000407 Nucleoside phosphatase GDA1/CD39	0	0	0	0	9	0	4	18	8	9	1	7	1	1	8	4	7	2	79	1	5.23784e-09	1	2.86914e-07
IPR000999 Ribonuclease III domain	0	0	0	0	4	0	6	19	26	48	41	3	35	20	13	48	1	0	264	1	2.11112e-28	1	5.81709e-26
IPR001382 Glycoside hydrolase, family 47	24	11	34	27	49	36	61	69	54	111	60	21	63	63	27	56	45	26	837	1	7.06023e-14	1	6.55088e-12
IPR001461 Aspartic peptidase	22	17	24	20	17	8	33	118	41	135	77	24	113	64	37	71	42	102	965	1	1.64005e-26	1	3.82384e-24
IPR001563 Peptidase S10, serine carboxypeptidase	24	25	35	37	29	61	68	56	83	26	103	36	105	78	36	131	24	36	993	1	4.8368e-14	1	4.58136e-12
IPR001907 ATP-dependent Clp protease proteolytic subunit	6	6	6	6	10	6	37	0	60	6	6	40	6	6	40	6	34	0	281	1	1.52385e-08	1	7.87291e-07
IPR001952 Alkaline phosphatase	0	0	0	0	0	0	0	0	4	28	11	3	6	7	0	0	5	7	71	1	3.61203e-08	1	1.78501e-06
IPR002156 Ribonuclease H domain	2	0	2	0	2	2	0	4	72	8	3	0	8	30	8	1	9	19	170	1	2.86612e-12	1	2.26623e-10
IPR002410 Peptidase S33	0	0	0	0	0	0	9	0	33	3	6	6	3	3	8	6	11	3	91	1	2.89228e-10	1	1.87759e-08
IPR004810 Formyltetrahydrofolate deformylase	0	0	0	0	0	0	20	0	21	8	0	16	0	0	7	0	7	0	79	1	5.23784e-09	1	2.86914e-07
IPR005200 Endo-1,3(4)-beta-glucanase	0	0	0	0	0	0	1	9	8	1	13	1	10	16	4	5	2	3	73	1	2.22896e-08	1	1.11978e-06
IPR000254 Cellulose-binding domain, fungal	7	2	0	7	20	16	0	0	0	107	59	0	42	49	0	335	0	0	644	1	1.11282e-44	1	6.32427e-42
IPR000743 Glycoside hydrolase, family 28	0	0	0	0	1	0	8	7	4	3	49	3	3	32	2	4	0	0	116	1	6.92685e-13	1	5.72599e-11
IPR001000 Glycoside hydrolase, family 10	0	0	0	0	0	0	0	0	12	24	37	6	0	35	6	0	4	0	124	1	1.00437e-13	1	9.04236e-12
IPR001360 Glycoside hydrolase, family 1	0	0	0	0	7	7	7	12	9	14	88	6	38	98	7	29	7	0	329	1	3.23038e-35	1	1.08792e-32
IPR001382 Glycoside hydrolase, family 47	24	11	34	27	49	36	61	69	54	111	60	21	63	63	27	56	45	26	837	1	7.06023e-14	1	6.55088e-12
IPR001661 Glycoside hydrolase, family 37	0	0	0	0	7	0	9	9	0	19	19	0	17	18	0	9	0	0	107	1	6.08131e-12	1	4.49572e-10
IPR001722 Glycoside hydrolase, family 7	0	0	0	0	0	0	3	11	0	49	75	0	23	32	0	0	0	0	193	1	5.86572e-21	1	8.20569e-19
IPR001764 Glycoside hydrolase, family 3, N-terminal	14	9	18	14	17	18	37	38	26	54	161	15	43	147	12	46	0	23	692	1	1.76211e-21	1	2.58434e-19
IPR001944 Glycoside hydrolase, family 35	0	0	0	0	0	9	20	28	7	19	9	7	9	8	9	0	0	0	125	1	7.88979e-14	1	7.24665e-12
IPR002772 Glycoside hydrolase family 3 C-terminal domain	9	6	12	9	9	13	17	22	19	35	97	9	24	72	12	24	0	9	398	1	8.36357e-11	1	5.71804e-09
IPR016288 1, 4-beta cellobiohydrolase	0	0	0	0	0	0	9	0	0	35	66	0	66	56	0	128	0	0	360	1	1.81439e-38	1	8.57662e-36
IPR026892 Glycoside hydrolase family 3	4	3	5	4	3	6	16	14	11	24	46	5	16	44	6	14	0	11	232	1	4.36507e-09	1	2.43507e-07
IPR013781 Glycoside hydrolase, catalytic domain	16	13	22	20	34	33	43	66	72	87	140	35	79	136	44	132	55	6	1033	1	2.30576e-37	1	9.98395e-35
IPR000771 Ketose-bisphosphate aldolase, class-II	0	0	0	0	5	5	7	5	28	12	4	13	5	15	20	5	14	5	143	1	1.02352e-15	1	1.06975e-13
IPR000941 Enolase	1	11	12	12	19	12	33	25	44	30	24	19	22	24	19	27	20	10	364	1	1.0131e-08	1	5.38719e-07
IPR001697 Pyruvate kinase	18	9	27	27	44	36	50	68	76	18	45	51	24	63	50	35	38	9	688	1	5.67132e-11	1	3.93659e-09
IPR001564 Nucleoside diphosphate kinase	10	7	12	22	31	33	36	55	40	10	43	28	43	39	33	54	39	8	543	1	1.4908e-13	1	1.3161e-11
IPR003440 Glycosyl transferase, family 48	0	0	0	0	0	0	2	2	1	1	14	1	12	14	1	16	1	2	67	1	9.48524e-08	1	4.44584e-06
IPR022751 Alpha-mannosyltransferase	0	0	1	0	0	2	2	1	0	1	50	0	15	42	0	16	0	1	131	1	1.24471e-11	1	9.05455e-10
IPR000700 PAS-associated, C-terminal	1	1	1	1	0	1	12	9	8	8	32	7	5	28	4	6	5	0	129	1	1.46104e-08	1	7.59159e-07
IPR002935 O-methyltransferase, family 3	0	0	0	0	0	2	13	12	7	6	11	6	8	8	18	2	5	2	100	1	3.29454e-11	1	2.32227e-09
IPR006342 Methyltransferase FkbM	0	0	0	0	4	6	24	24	46	0	0	18	0	0	23	0	18	0	163	1	8.19258e-18	1	9.19692e-16
IPR007130 Diacylglycerol acyltransferase	5	1	4	8	13	12	18	23	29	2	30	10	27	20	12	23	10	2	249	1	2.97508e-09	1	1.69078e-07
IPR029062 Class I glutamine amidotransferase-like	20	13	31	25	36	40	27	72	91	48	29	30	45	34	43	54	47	8	693	1	6.47831e-09	1	3.52738e-07
IPR029063 S-adenosyl-L-methionine-dependent methyltransferase	311	221	371	361	384	295	574	686	976	326	363	473	286	254	606	427	516	80	7510	1	6.92027e-24	1	1.23384e-21
IPR000232 Heat shock factor (HSF)-type, DNA-binding	11	6	8	9	17	11	75	10	243	17	63	239	67	65	130	173	277	5	1426	1	8.7861e-100	1	2.66307e-96
IPR000679 Zinc finger, GATA-type	0	0	0	0	0	1	0	0	0	50	3	0	0	1	0	0	0	29	84	1	1.56684e-09	1	9.25146e-08
IPR000684 RNA polymerase II, heptapeptide repeat, eukaryotic	12	0	14	12	38	0	31	40	14	6	50	49	31	48	38	30	1	0	414	1	5.82317e-11	1	4.01137e-09
IPR000943 RNA polymerase sigma-70	0	0	0	0	0	0	31	0	50	0	0	37	0	0	32	0	36	0	186	1	3.17824e-20	1	4.3134e-18
IPR001138 Zn(2)-C6 fungal-type DNA-binding domain	27	15	46	41	37	28	0	140	15	779	0	3	0	0	10	0	14	128	1283	1	5.46267e-27	1	1.37978e-24
IPR003690 Mitochodrial transcription termination factor	0	0	0	0	0	0	9	22	48	0	17	32	7	16	24	0	51	0	226	1	2.03514e-24	1	4.02294e-22
IPR007219 Transcription factor domain, fungi	0	0	0	0	0	0	0	0	0	155	0	0	0	0	0	0	0	14	169	1	1.9249e-18	1	2.30305e-16
IPR013324 RNA polymerase sigma factor, region 3/4	0	0	0	0	0	0	12	0	18	0	0	17	0	0	12	2	14	0	75	1	1.37547e-08	1	7.18804e-07
IPR015429 Cyclin C/H/T/L	0	0	0	5	9	3	3	10	16	12	11	11	13	6	13	10	10	0	132	1	4.74054e-08	1	2.28073e-06
IPR000185 Protein translocase subunit SecA	0	0	0	0	0	0	16	9	13	0	0	9	0	0	9	0	9	0	65	1	1.53708e-07	1	6.95356e-06
IPR001807 Chloride channel, voltage gated	17	10	19	18	17	16	34	45	69	31	74	40	53	31	35	66	15	0	590	1	2.27186e-11	1	1.62662e-09
IPR001991 Sodium:dicarboxylate symporter	0	0	0	0	24	0	2	13	63	0	119	25	145	162	9	474	0	0	1036	1	2.23413e-109	1	1.01575e-105
IPR002293 Amino acid/polyamine transporter I	10	11	12	14	18	10	4	20	15	52	97	12	87	77	16	117	20	49	641	1	5.4709e-22	1	8.57706e-20
IPR002528 Multi antimicrobial extrusion protein	11	13	16	15	19	13	15	10	64	12	61	19	35	40	45	138	30	3	559	1	6.49682e-13	1	5.41978e-11
IPR003020 Bicarbonate transporter, eukaryotic	0	0	0	0	0	0	7	6	33	3	0	39	0	0	14	0	12	0	114	1	1.12252e-12	1	9.11348e-11
IPR003091 Potassium channel	0	0	0	31	0	17	9	60	17	0	82	12	47	21	11	80	4	0	391	1	1.25847e-12	1	1.01268e-10
IPR003663 Sugar/inositol transporter	21	55	23	59	4	10	73	54	86	155	182	56	85	239	35	101	31	60	1329	1	1.61726e-19	1	2.07123e-17
IPR004324 Folate-biopterin transporter	2	3	4	4	4	3	10	18	6	0	74	5	48	63	4	78	5	0	331	1	4.99578e-19	1	6.13873e-17
IPR005828 Major facilitator, sugar transporter-like	11	14	12	20	10	8	27	36	41	46	66	17	53	73	17	68	15	20	554	1	7.38538e-12	1	5.41575e-10
IPR011527 ABC transporter type 1, transmembrane domain	67	52	130	111	136	165	136	115	155	120	263	80	336	189	92	386	93	49	2675	1	2.55517e-26	1	5.66687e-24
IPR011531 Bicarbonate transporter, C-terminal	0	0	0	0	0	0	6	8	15	5	0	21	0	0	7	0	6	0	68	1	7.45116e-08	1	3.52882e-06
IPR000028 Chloroperoxidase	0	0	0	0	0	0	0	0	8	9	39	0	40	40	7	8	0	0	151	1	1.48399e-16	1	1.60642e-14
IPR000763 Catalase-peroxidase haem	0	0	0	0	7	0	0	3	13	7	7	7	3	6	7	0	5	0	65	1	1.53708e-07	1	6.95356e-06

## Sheet: table S8
Table S8. Distribution of CAZy Families in genomes of thraustochytrids.
CAZymes in genome	Mn4	SW8	Aurli	SchiM	Schag	Aplke
AA12	0	0	0	0	0	1
AA13	0	0	0	0	0	1
AA2	7	7	5	6	7	10
AA3	10	10	9	11	8	6
AA4	2	2	2	1	2	2
AA6	5	6	6	3	3	0
AA7	1	3	1	0	1	2
AA9	0	0	0	0	3	0
CBM1	3	3	3	0	4	6
CBM13	0	0	0	1	5	1
CBM15	0	0	0	0	0	1
CBM20	2	2	2	2	1	2
CBM32	3	6	3	3	3	2
CBM35	0	0	0	0	0	1
CBM37	2	3	2	1	1	1
CBM38	1	1	0	1	1	0
CBM40	2	1	1	0	0	0
CBM43	0	0	0	0	1	0
CBM47	3	3	3	3	3	0
CBM50	7	3	2	3	1	1
CBM56	1	0	1	0	0	1
CBM9	0	0	0	0	0	1
CE1	23	19	17	17	16	17
CE10	24	24	21	22	13	29
CE11	1	1	1	2	1	1
CE12	2	2	2	2	1	2
CE13	0	1	0	3	4	3
CE14	1	1	1	1	2	1
CE15	0	0	0	0	0	1
CE2	0	0	0	1	0	0
CE3	1	0	1	1	0	4
CE4	1	1	1	1	2	1
CE5	0	0	1	3	1	3
CE6	2	2	2	1	3	0
CE7	6	4	4	1	4	5
CE9	1	1	1	1	1	0
GH1	0	0	0	0	1	1
GH105	0	0	0	0	0	1
GH109	5	5	5	5	3	6
GH114	6	10	5	11	6	0
GH117	0	0	0	0	1	0
GH125	0	0	0	0	0	1
GH126	0	0	0	0	1	0
GH127	3	2	2	0	0	0
GH13	0	0	0	0	1	2
GH16	0	0	0	0	4	0
GH18	2	2	2	2	3	3
GH19	0	0	0	1	0	2
GH2	1	1	1	2	2	3
GH20	3	3	3	3	2	3
GH27	1	1	2	1	2	1
GH28	0	0	0	0	0	1
GH29	0	0	0	0	0	1
GH3	3	3	3	4	4	3
GH30	2	2	2	1	0	0
GH31	6	6	6	5	4	5
GH33	0	0	0	1	1	2
GH35	0	0	0	0	1	0
GH36	0	0	0	1	1	2
GH37	0	0	0	0	0	1
GH38	2	2	1	3	2	2
GH43	2	2	2	2	1	0
GH47	4	4	3	3	3	4
GH5	3	3	3	3	10	7
GH59	2	1	1	1	1	1
GH78	1	1	1	1	0	0
GH79	1	1	1	0	0	1
GH82	0	0	0	0	0	1
GH85	0	0	0	0	1	1
GH89	2	4	2	2	1	2
GH92	4	4	4	3	3	0
GH93	0	0	0	0	1	0
GH97	0	0	0	0	0	2
GH99	0	0	0	0	0	2
GT1	9	9	8	10	7	6
GT10	6	6	3	3	1	2
GT11	0	0	0	0	1	1
GT12	0	0	0	0	0	2
GT13	4	3	2	3	1	4
GT14	0	0	0	0	2	0
GT15	1	1	1	1	1	0
GT19	1	1	1	1	1	1
GT2	5	5	5	6	3	5
GT20	4	4	4	4	4	6
GT22	4	4	4	4	3	4
GT23	6	5	3	4	1	9
GT24	2	1	1	1	1	1
GT25	10	10	7	2	2	4
GT27	1	1	0	0	0	1
GT28	1	1	1	1	1	1
GT30	1	1	1	1	0	0
GT31	1	2	2	2	4	4
GT32	10	9	7	9	7	7
GT33	1	1	1	1	1	1
GT34	4	4	4	12	2	3
GT39	0	0	0	0	0	1
GT4	13	12	10	12	5	11
GT41	4	4	4	4	1	0
GT47	5	6	5	3	3	14
GT49	2	2	2	3	2	1
GT50	1	1	1	1	1	1
GT54	2	1	1	1	1	1
GT57	3	3	2	3	2	1
GT58	1	1	1	1	1	1
GT60	6	6	6	7	8	5
GT61	4	3	3	1	0	2
GT64	1	1	1	0	0	4
GT65	0	0	0	0	0	1
GT66	1	1	1	1	1	2
GT68	13	13	10	11	10	13
GT69	0	0	0	1	0	0
GT7	1	1	1	1	1	1
GT71	0	0	0	1	2	0
GT74	1	1	1	1	0	1
GT75	0	0	0	0	1	3
GT76	1	1	1	1	0	0
GT77	5	5	5	3	2	8
GT8	1	2	2	11	3	7
GT83	0	0	0	0	1	0
GT90	4	4	4	3	2	4
GT92	2	2	2	1	3	4
GT95	1	1	1	0	0	0
GT96	4	4	3	4	4	3
PL10	0	0	0	1	1	0

## Sheet: table S9
Table S9. Distribution of CAZy Families in secretomes of thraustochytrids.
CAZymes in secretome	Mn4	SW8	Aurli	SchiM	Schag	Aplke
GH114	4	2	0	0	2	0
GH126	0	0	0	0	1	0
GH16	0	0	0	0	1	0
GH18	1	0	0	1	0	2
GH19	0	0	0	1	0	0
GH2	0	1	0	0	0	1
GH20	0	1	0	0	0	1
GH27	0	0	0	1	0	1
GH28	0	0	0	0	0	1
GH29	0	0	0	0	0	1
GH3	1	0	0	1	3	0
GH30	1	1	1	1	0	0
GH31	0	0	0	0	0	1
GH33	0	0	0	0	0	1
GH38	0	1	0	2	0	0
GH43	1	1	1	1	0	0
GH47	0	2	0	1	0	1
GH5	0	0	0	0	0	1
GH59	2	1	1	1	0	1
GH78	0	0	0	1	0	0
GH79	0	1	0	0	0	1
GH89	1	0	0	1	0	1
GH92	0	1	0	1	1	0
GH97	0	0	0	0	0	2
GH99	0	0	0	0	0	1
CBM1	1	0	1	0	0	2
CBM13	0	0	0	1	0	0
CBM35	0	0	0	0	0	1
CE1	0	0	1	0	0	0
CE10	1	1	0	1	0	1
CE14	0	0	0	0	1	0
CE4	0	0	0	0	1	0
CE5	0	0	0	1	0	0
CE6	0	0	0	1	1	0
GT1	1	1	1	1	0	0
GT11	0	0	0	0	1	0
GT13	0	1	0	1	0	0
GT22	0	0	0	0	1	0
GT23	3	1	2	0	0	1
GT24	0	1	0	0	0	0
GT25	1	1	1	0	1	1
GT28	0	0	0	0	1	0
GT31	0	0	0	0	1	0
GT32	1	0	1	1	1	1
GT34	0	0	0	0	2	0
GT4	0	0	0	2	0	0
GT41	1	2	2	2	0	0
GT47	0	0	0	0	0	2
GT49	0	0	0	0	0	1
GT64	0	1	0	0	0	0
GT68	1	2	1	1	2	1
GT75	0	0	0	0	1	0
GT77	0	0	0	0	0	3
GT8	0	0	0	0	0	1
GT96	0	0	0	0	1	0
AA13	0	0	0	0	0	1
AA2	0	0	0	1	0	1

## Sheet: table S10
Table S10. Statistics for the up-regulated /down-regulated genes identified in two different groups.
GeneID	GG_count	GC_count	GG_fpkm	GC_fpkm	log2(FC)	Pvalue	FDR	significant
Mn4_00020	66	802.333	12.09	119.057	3.29976	0.000429195	0.038694	yes
Mn4_00154	5769.67	1081.33	2762.91	435.773	-2.66454	0.000342413	0.0333346	yes
Mn4_00221	17.3333	507.667	2.02	44.9333	4.47536	0.000400359	0.0374613	yes
Mn4_00241	207	24	41.24	3.51	-3.5545	0.000622987	0.0488812	yes
Mn4_00271	61	1264.67	9.41	141.837	3.91389	0.000220379	0.0255559	yes
Mn4_00283	15	465.667	0.57	13.3867	4.55369	8.47949e-05	0.0146956	yes
Mn4_00291	29	334	6.56667	56.6233	3.10816	0.000266496	0.0283981	yes
Mn4_00530	538.333	96.6667	77.16	11.1	-2.79729	0.000454158	0.0397918	yes
Mn4_00626	15.3333	937	3.13	140.893	5.4923	9.81425e-06	0.00429946	yes
Mn4_00627	0	52.6667	0.001	11.7267	13.5175	6.56267e-05	0.0135873	yes
Mn4_00785	2670	411	434.35	48.38	-3.16638	0.000128021	0.0195154	yes
Mn4_00846	63.3333	3.66667	5.46667	0.25	-4.45066	0.000230897	0.0260717	yes
Mn4_01045	109.667	3281.33	12.2033	268.06	4.45721	8.56755e-06	0.00424528	yes
Mn4_01124	34	527.333	1.87333	22.5433	3.58902	4.42363e-05	0.0101109	yes
Mn4_01236	108	1812	5.77333	73.4033	3.66837	0.000287589	0.0296442	yes
Mn4_01240	3	154	0.203333	8.60667	5.40354	6.17557e-05	0.012986	yes
Mn4_01259	0	270.333	0.001	20.3867	14.3153	8.29578e-07	0.000817705	yes
Mn4_01359	174.833	25.6667	119.203	14.1433	-3.07523	0.000535502	0.044271	yes
Mn4_01433	154.333	2660	16.8933	218.757	3.6948	0.000481757	0.041518	yes
Mn4_01483	50.6667	745.333	4.65	54.6167	3.55404	7.71147e-05	0.0139563	yes
Mn4_01700	104.333	2516.67	10.45	189.76	4.1826	0.000392446	0.0372847	yes
Mn4_01701	11.6667	1425.67	1.15	93.6733	6.34793	6.81757e-06	0.00370758	yes
Mn4_01758	7014	682.333	891.403	75.3233	-3.56491	4.57887e-05	0.0101709	yes
Mn4_01869	19.3333	890.667	2.03667	67.86	5.05828	1.48045e-05	0.00583704	yes
Mn4_02003	0.333333	68.3333	0.0366667	7.79	7.73101	3.60653e-05	0.00937295	yes
Mn4_02029	6826.33	302.667	1034.11	40.4467	-4.67622	4.30974e-05	0.0100056	yes
Mn4_02111	2	119.667	0.0766667	3.05667	5.31722	0.000327923	0.0323743	yes
Mn4_02139	553.333	36.6667	180.713	10.2033	-4.14659	0.000115607	0.0187963	yes
Mn4_02181	113.667	9.33333	5.98	0.376667	-3.98879	0.000229601	0.0260717	yes
Mn4_02308	95	1332.33	20.0633	223.423	3.47715	2.10259e-05	0.00704785	yes
Mn4_02428	189.667	1872.67	30.2767	228.32	2.91478	0.000187739	0.0236627	yes
Mn4_02438	475.333	10357.3	52.2067	861.167	4.04399	7.07526e-07	0.000743893	yes
Mn4_02475	1.66667	108	0.0233333	1.39333	5.9	8.84969e-06	0.00424528	yes
Mn4_02496	1.66667	47.3333	0.0766667	1.67667	4.45085	0.000396118	0.0374082	yes
Mn4_02519	41	2.66667	8.19667	0.383333	-4.41837	0.000539411	0.0443076	yes
Mn4_02707	615.333	21.3333	172.567	5.05	-5.09473	2.34741e-05	0.00704785	yes
Mn4_02970	15	497.333	2.01667	54.5667	4.75798	6.79989e-06	0.00370758	yes
Mn4_03036	19.3333	476.667	4.86333	88.5867	4.18707	0.000215481	0.0254663	yes
Mn4_03090	485.667	12865	76.1533	1513.31	4.31266	0.000157989	0.0220842	yes
Mn4_03447	7.66667	280.373	0.646667	18.32	4.82425	0.000123924	0.0195154	yes
Mn4_03617	119.667	2098.55	4.22	55.8867	3.72719	7.79938e-05	0.0139563	yes
Mn4_03680	119.47	9.29	13.0133	0.823333	-3.98237	0.000261783	0.0280855	yes
Mn4_03756	61.6667	1285	7.50667	120.687	4.00695	0.000219603	0.0255559	yes
Mn4_03782	10	367	2.13	56.2667	4.72336	4.31414e-05	0.0100056	yes
Mn4_04036	23	835.333	4.76333	135.913	4.83457	5.9234e-06	0.00370758	yes
Mn4_04057	72.6667	857.333	0.72	6.31333	3.13233	0.000492956	0.0422522	yes
Mn4_04098	0.666667	40.6667	0.0533333	2.85333	5.74147	0.000284616	0.0295308	yes
Mn4_04260	22.3333	1951.33	1.55333	99.1667	5.99642	3.01723e-05	0.00842256	yes
Mn4_04267	0.666667	95.3333	0.0366667	4.25	6.85685	6.63386e-05	0.0135873	yes
Mn4_04277	29	352	4.81	46.0967	3.26055	0.000556289	0.0452229	yes
Mn4_04727	56.6667	894.333	10.45	117.14	3.48666	0.000338145	0.0331235	yes
Mn4_04856	1010.67	109.667	234.593	18.1133	-3.69504	0.000168214	0.0228605	yes
Mn4_04870	1951	241.333	226.317	21.7233	-3.38103	0.000635655	0.0493838	yes
Mn4_04886	7	532.333	0.473333	25.39	5.74526	0.000216377	0.0254663	yes
Mn4_04902	5.21333	883.26	0.663333	80.3667	6.92072	2.82798e-05	0.00825928	yes
Mn4_04903	74.12	13430.7	8.76667	1186.18	7.08007	6.68514e-09	2.63578e-05	yes
Mn4_04982	66.3333	3.33333	32.51	1.12667	-4.85075	0.000253468	0.0277601	yes
Mn4_05054	1447.63	9.77667	82.5567	0.546667	-7.23858	2.20091e-08	4.7659e-05	yes
Mn4_05055	2270.04	234.7	271.023	25.9	-3.38739	0.000259784	0.028062	yes
Mn4_05057	78.48	1	8.76333	0.11	-6.3159	9.62917e-06	0.00429946	yes
Mn4_05229	261.667	4682.33	27.1633	365.707	3.75095	3.15091e-05	0.00842256	yes
Mn4_05271	4291	537	769.123	65.09	-3.56271	0.000147585	0.0214943	yes
Mn4_05276	11.6667	374.333	1.15	27.88	4.59952	0.000318999	0.0320441	yes
Mn4_05304	36.3333	914.333	4.58667	92.9133	4.34037	3.14876e-05	0.00842256	yes
Mn4_05316	119.667	3.33333	25.9533	0.66	-5.29731	6.60005e-06	0.00370758	yes
Mn4_05362	969.667	66.6667	85	4.39	-4.27517	5.1373e-06	0.00352263	yes
Mn4_05364	6.33333	390	0.29	13.0533	5.49222	2.60751e-06	0.00215867	yes
Mn4_05484	1514.67	287.333	176.013	23.8067	-2.88625	0.000473025	0.0409894	yes
Mn4_05742	25	4038.67	1.34333	154.453	6.84521	1.45058e-08	4.06603e-05	yes
Mn4_05796	224.667	4337	36.07	528.097	3.87193	0.000116888	0.0188106	yes
Mn4_05861	6.33333	236	0.626667	17.4767	4.80159	0.000197618	0.0239928	yes
Mn4_05944	175	1754.67	16.14	125.237	2.95594	0.000127066	0.0195154	yes
Mn4_05975	102.667	1064.67	9.46	71.0767	2.90946	0.000628401	0.0490619	yes
Mn4_05993	1305.33	94.3333	474.393	28.5633	-4.05385	2.73752e-06	0.00215867	yes
Mn4_06134	1.33333	107.333	0.04	3.05667	6.25582	0.000403805	0.0374613	yes
Mn4_06137	62	1758	5.87667	131.27	4.4814	1.65577e-05	0.00636907	yes
Mn4_06139	10.6667	218.333	2.12	33.53	3.98332	0.000148556	0.0214943	yes
Mn4_06187	2578.67	475	425.663	58.5133	-2.86288	0.00059081	0.0472978	yes
Mn4_06216	10	170.333	1.43	18.4133	3.68666	0.000403186	0.0374613	yes
Mn4_06291	98.3333	1771.33	16.0333	239.6	3.90148	2.97907e-05	0.00842256	yes
Mn4_06321	5	291.667	0.533333	21.4167	5.32755	0.000157504	0.0220842	yes
Mn4_06434	477	52	38.3633	2.87	-3.74061	7.64303e-05	0.0139563	yes
Mn4_06445	0.666667	44.6433	0.07	3.61333	5.68983	0.00018905	0.0236627	yes
Mn4_06479	10339.3	985	912.24	76.08	-3.58382	8.88303e-06	0.00424528	yes
Mn4_06674	267.667	2996	34.9167	289.763	3.05289	0.000182974	0.0236627	yes
Mn4_06975	5994.67	926.333	1581.34	186.393	-3.08473	0.000185117	0.0236627	yes
Mn4_07059	592.023	5110.08	79.6033	569.247	2.83815	0.000251989	0.0277601	yes
Mn4_07160	604.667	12138.7	57.9233	940.673	4.02148	0.000270342	0.0286145	yes
Mn4_07411	945.333	53.3333	158.483	6.90333	-4.52089	5.66266e-05	0.0122337	yes
Mn4_07419	715.333	45.3333	57.8967	2.57333	-4.49177	2.30141e-05	0.00704785	yes
Mn4_07825	546.333	77.3333	21.9167	2.34667	-3.22334	0.000172494	0.0228605	yes
Mn4_08008	20.85	0	6.65667	0.001	-12.7006	0.000164394	0.0225449	yes
Mn4_08050	5	395	0.653333	40.6	5.95752	8.57613e-05	0.0147015	yes
Mn4_08094	23.6667	452	3.03667	43.3267	3.83469	7.53558e-05	0.0139563	yes
Mn4_08095	59	3624.33	9.45	435.203	5.52523	3.22409e-08	5.64968e-05	yes
Mn4_08603	1.66667	359.333	0.16	24.4233	7.25404	1.5469e-08	4.06603e-05	yes
Mn4_08718	7	113.333	0.49	5.86333	3.58087	0.000646493	0.0499796	yes
Mn4_08737	592.023	5110.08	79.6033	569.247	2.83815	0.000252168	0.0277601	yes
Mn4_08771	11.3333	211.333	2.85667	40.0267	3.80856	7.27968e-05	0.0139563	yes
Mn4_08809	3	1726	0.21	81.78	8.60521	5.10239e-07	0.000618998	yes
Mn4_08813	25	737	1.78667	40.4467	4.50068	0.000126144	0.0195154	yes
Mn4_08814	113.333	3371.67	13.1067	304.87	4.53982	3.69345e-05	0.00939507	yes
Mn4_08869	13.6667	177.333	1.36667	13.3567	3.28883	0.000524459	0.0442312	yes
Mn4_09000	166.293	1561.01	9.20333	65.0667	2.82169	0.000283097	0.0295308	yes
Mn4_09052	21.3333	1814.33	10.7133	664.48	5.95475	1.91693e-05	0.00679263	yes
Mn4_09088	568.667	9.66667	59.69	0.963333	-5.95331	7.08598e-08	0.000111753	yes
Mn4_09298	29	536	2.42	35.41	3.87108	2.15566e-05	0.00704785	yes
Mn4_09305	3.33333	72.5267	2.44667	36.6333	3.90427	0.000446477	0.0395584	yes
Mn4_09392	0.666667	70.3333	0.0733333	8.20667	6.80618	1.92104e-05	0.00679263	yes
Mn4_09393	8	464	0.806667	33.0933	5.35842	5.97215e-05	0.0127279	yes
Mn4_09408	3270	512.333	309.313	36.0567	-3.10073	0.000171441	0.0228605	yes
Mn4_09492	193.333	3313	15.9767	206.127	3.68949	2.3685e-05	0.00704785	yes
Mn4_09809	1527.33	135	80.2067	5.10667	-3.97327	4.14467e-06	0.00297117	yes
Mn4_09832	90.3233	2932.52	10.1133	263.553	4.70376	3.79074e-05	0.00940557	yes
Mn4_09911	0.573333	307.037	0.0466667	26.39	9.14338	0.000301015	0.0304314	yes
Mn4_09912	1.42667	2334.3	0.303333	395.627	10.349	2.09327e-05	0.00704785	yes
Mn4_09941	2877	447	404.79	46.7233	-3.11496	7.8759e-05	0.0139563	yes
Mn4_09973	5493.33	309.333	643.337	32.6333	-4.30116	3.62532e-05	0.00937295	yes
Mn4_10103	103.78	2059.33	12.7133	196.433	3.94963	8.02637e-06	0.00421946	yes
Mn4_10238	98	6.33333	16.15	0.76	-4.40939	0.000155611	0.0220842	yes
Mn4_10452	4.66667	128.667	0.23	4.57333	4.31354	0.000171357	0.0228605	yes
Mn4_10605	1.66667	402.667	0.196667	48.4333	7.9441	4.56078e-05	0.0101709	yes
Mn4_10768	17.3333	325	2.39	39.64	4.05187	0.00019191	0.0238315	yes
Mn4_10900	189.96	0.553333	10.1267	0.02	-8.98394	0.000160336	0.0221812	yes
Mn4_11149	160.333	3403.58	16.6433	277.573	4.05985	0.000222335	0.0255945	yes
Mn4_11151	2.66667	81.6667	0.45	11.29	4.64898	6.88187e-05	0.0138252	yes
Mn4_11181	65.6667	951	7.32	77.2167	3.399	0.000197772	0.0239928	yes
Mn4_11211	11.3333	337.333	0.843333	18.54	4.45839	3.30722e-06	0.00248373	yes
Mn4_11216	88.63	2.68333	4.21667	0.0966667	-5.44694	3.07464e-05	0.00842256	yes
Mn4_11315	20	429	0.503333	8.27	4.0383	0.000107399	0.0176436	yes
Mn4_11665	245.667	4442	24.0567	312.003	3.69705	0.000328444	0.0323743	yes
Mn4_11775	0	36.3333	0.001	1.90667	10.8968	0.000464357	0.0404607	yes
Mn4_11848	50.3333	824	7.77333	99.3433	3.67582	0.000132026	0.0196432	yes
Mn4_11860	31846.3	4128.67	2011.5	211.7	-3.24818	1.90479e-05	0.00679263	yes
Mn4_11891	87.3333	1176	9.01	94.1633	3.38557	0.000427138	0.038694	yes
Mn4_11892	0	28.9233	0.001	2.67	11.3826	0.000187634	0.0236627	yes
Mn4_11987	14.3333	198.667	0.536667	5.74667	3.42063	0.000295297	0.0302411	yes
Mn4_12030	759	83	66.2	5.39	-3.61847	0.000421202	0.0386208	yes
Mn4_12162	2289.67	254	677.727	67.1833	-3.33453	0.000106526	0.0176436	yes
Mn4_12239	3.5	148.117	0.23	10.5667	5.52174	8.15625e-05	0.0142925	yes
Mn4_12452	27.3333	395.333	1.13667	12.3167	3.43773	0.000536159	0.044271	yes
Mn4_12453	30	419	1.54	16.01	3.37797	0.000387955	0.0372847	yes
Mn4_12695	1426.67	113.667	59.2967	4.04	-3.87552	6.16793e-06	0.00370758	yes
Mn4_12941	220.723	2533.86	22.3	220.26	3.30409	0.00043975	0.0394051	yes
Mn4_12946	0	19	0.001	1.03333	10.0131	0.000587579	0.0472792	yes
Mn4_12998	1342.67	129.833	127.17	10.4533	-3.60472	7.13123e-05	0.0138848	yes
Mn4_13063	50.6667	4303.33	3.54333	225.193	5.98991	6.92532e-05	0.0138252	yes
Mn4_13217	0	29.3567	0.001	2.37333	11.2127	7.67813e-05	0.0139563	yes
Mn4_13280	250	2741.33	18.7367	159.853	3.09281	0.000158235	0.0220842	yes
Mn4_13488	14.6667	370.333	1.17667	24.39	4.37351	5.30549e-05	0.0116212	yes
Mn4_13675	100.99	5.16667	29.8633	1.39	-4.42522	0.000520004	0.0440913	yes
Mn4_13750	327	44.3333	83.9667	8.14667	-3.36553	0.00020476	0.0246509	yes
Mn4_14049	187.333	3159	20.5833	289.137	3.8122	0.000143682	0.0211776	yes
Mn4_14366	6.33333	505.333	0.57	31.91	5.8069	0.000101122	0.0169659	yes
Mn4_14395	14	267	3.23667	44.52	3.78187	0.000129929	0.0195154	yes
Mn4_14401	1.19	159.09	0.0466667	6.22333	7.05915	7.58834e-05	0.0139563	yes
Mn4_14509	9.33333	288.333	0.3	6.99	4.54226	0.000606756	0.0480862	yes
Mn4_14515	62	1141.67	1.00667	15.58	3.95204	0.000606421	0.0480862	yes
Mn4_14524	70.3333	0.333333	13.3867	0.0466667	-8.16419	2.32127e-07	0.000332806	yes
Mn4_14543	10.5567	867.887	3.33667	199.83	5.90422	1.42232e-05	0.00575179	yes
Mn4_14636	914.79	87.57	154.213	10.39	-3.89166	9.35051e-05	0.0158566	yes
Mn4_14775	2.48	50.78	0.38	6.76333	4.15366	0.000444699	0.0395584	yes
Mn4_14879	73.3333	2467.67	8.89333	244.72	4.78226	1.93817e-05	0.00679263	yes
Mn4_14949	46.6667	3527.33	21.2167	1151.32	5.76195	2.41755e-08	4.7659e-05	yes
Mn4_14969	10.5567	867.887	3.33667	199.83	5.90422	1.42221e-05	0.00575179	yes
Mn4_15029	0	49.0533	0.001	1.35333	10.4023	0.000279713	0.029409	yes
Mn4_15080	7.33333	359.667	0.676667	23.0867	5.09247	3.81686e-05	0.00940557	yes
Mn4_15169	174.833	25.6667	119.203	14.1433	-3.07523	0.000533892	0.044271	yes
Mn4_15187	10.5567	867.887	3.33667	199.83	5.90422	1.42236e-05	0.00575179	yes
Mn4_15362	0	137.33	0.001	8.12667	12.9884	3.25186e-07	0.000427376	yes
Mn4_15363	442.913	59.17	33.17	3.27	-3.34252	0.000323081	0.0322488	yes
Mn4_15574	0	101.737	0.001	13.09	13.6762	0.000197359	0.0239928	yes
Mn4_15591	6.33333	147.333	1.73	28.1767	4.02566	0.000298036	0.0303247	yes
Mn4_15674	778.637	23816.5	25.16	598.773	4.57281	0.000511283	0.0435862	yes
Mn4_15867	107.22	2077.01	14.13	197.697	3.80646	2.24633e-05	0.00704785	yes
Mn4_16048	0	43.9633	0.001	3.66	11.8376	2.51977e-06	0.00215867	yes
Mn4_16254	0.91	52.5933	0.0933333	3.96667	5.40939	0.000249438	0.0277601	yes
Mn4_16291	0	27.0733	0.001	1.04	10.0224	0.000206455	0.0246667	yes
Mn4_16390	1342.67	129.833	127.17	10.4533	-3.60472	7.1283e-05	0.0138848	yes
Mn4_16527	435.827	78.31	50.3367	6.69333	-2.91081	0.000587351	0.0472792	yes
Mn4_16760	338.5	20.9333	28.0767	1.31	-4.42173	4.24794e-05	0.0100056	yes
Mn4_16793	28.6667	297	2.55667	21.2733	3.05671	0.000535154	0.044271	yes
Mn4_17038	478.333	58.6667	75.05	8.43	-3.15425	0.000611348	0.0482079	yes
Mn4_17126	246.75	0.856667	13.6	0.0433333	-8.29391	4.02172e-09	2.34205e-05	yes
Mn4_17130	3	79	0.08	1.78667	4.48113	0.000450462	0.0396884	yes
Mn4_17190	0.666667	100.03	0.0266667	3.03333	6.82972	2.29512e-05	0.00704785	yes
Mn4_17367	78.64	0	15.9833	0.001	-13.9643	4.4551e-09	2.34205e-05	yes
Mn4_17490	29.6267	455.38	2.60333	28.41	3.44797	0.000367994	0.0356051	yes
Mn4_17812	1440.21	119.43	240.923	14.1767	-4.08698	0.000125521	0.0195154	yes
Mn4_18041	261.6	8.25	32.5933	0.723333	-5.49377	5.78982e-06	0.00370758	yes
Mn4_18059	80.3133	0	6.19667	0.001	-12.5973	9.43515e-06	0.00429946	yes
Mn4_18206	221.833	23.4567	33.4533	2.56667	-3.70418	0.000392316	0.0372847	yes
Mn4_18289	12.9133	1635.15	2.30667	207.907	6.49398	0.00023144	0.0260717	yes
Mn4_18451	46.0367	980.697	11.7733	191.297	4.02222	0.000544807	0.0445189	yes
Mn4_18496	66.5267	5	12.8233	0.693333	-4.20908	0.000429361	0.038694	yes
XLOC_002739	1	964.333	0.0366667	24.4067	9.37859	6.32285e-07	0.000712269	yes
XLOC_002791	6017.33	38.3333	802.24	3.93333	-7.67214	9.87024e-13	1.55664e-08	yes
XLOC_003713	2	275.667	0.0966667	10.6567	6.78452	2.73181e-06	0.00215867	yes
XLOC_006385	0.333333	70	0.0266667	3.39667	6.99294	3.9314e-05	0.00953878	yes
XLOC_009588	4.67	115.667	0.293333	6.4	4.44746	0.000184146	0.0236627	yes
XLOC_010365	17.3333	340	0.59	8.56667	3.85995	0.000417779	0.0385309	yes
XLOC_011978	11	316	0.656667	14.17	4.43153	0.000181959	0.0236627	yes
XLOC_017213	9.66667	213.333	1.29667	21.4333	4.04698	0.000257618	0.0280199	yes
XLOC_021099	1.33333	81.3333	0.04	2.01	5.65105	0.000129845	0.0195154	yes

[truncated: 3 more sheets: table S11, table S12, table S13]
